# Supplementary material for: Comparative assessment of data obtained using empirical models for path loss predictions in a university campus environment
Source: Data Brief. 2018 Mar 16;18:380–93. doi: 10.1016/j.dib.2018.03.040 (PMC5996265; doi:10.1016/j.dib.2018.03.040)
Supplement: Supplementary file 2 — Supplementary material [file mmc2.xlsx]

## Sheet: Measurement Route A
Distance (m)	Measured Path Loss (dB)	Okumura-Hata Model (dB)	COST 231 Model (dB)	ECC-33 Model (dB)	Egli Model (dB)
61	114	92.7655	94.7113	126.756	63.2523
62	112	93.0245	94.9703	126.863	63.5348
63	110	93.2793	95.2252	126.969	63.8127
64	113	93.5302	95.476	127.073	64.0863
65	113	93.7772	95.723	127.177	64.3556
66	89	94.0204	95.9662	127.28	64.6208
67	91	94.2599	96.2057	127.381	64.8821
68	101	94.4959	96.4417	127.482	65.1394
69	95	94.7284	96.6742	127.581	65.3931
70	124	94.9576	96.9034	127.68	65.643
71	128	95.1836	97.1294	127.778	65.8894
72	125	95.4064	97.3522	127.874	66.1324
73	126	95.6261	97.5719	127.97	66.372
74	129	95.8428	97.7886	128.065	66.6084
75	129	96.0566	98.0024	128.159	66.8415
76	129	96.2676	98.2134	128.253	67.0716
77	126	96.4758	98.4216	128.345	67.2987
78	127	96.6814	98.6272	128.437	67.5229
79	127	96.8843	98.8301	128.528	67.7442
81	126	97.2825	99.2283	128.707	68.1785
82	126	97.478	99.4238	128.796	68.3916
83	130	97.6711	99.6169	128.884	68.6022
84	130	97.8618	99.8077	128.971	68.8103
85	124	98.0504	99.9962	129.057	69.0158
86	125	98.2367	100.182	129.143	69.219
88	124	98.6029	100.549	129.312	69.6184
90	133	98.9608	100.907	129.479	70.0088
92	129	99.3109	101.257	129.643	70.3906
93	124	99.4831	101.429	129.724	70.5784
95	124	99.8221	101.768	129.885	70.948
97	129	100.154	102.1	130.043	71.31
98	124	100.317	102.263	130.121	71.4881
99	124	100.479	102.425	130.199	71.6645
101	120	100.798	102.743	130.353	72.0119
102	120	100.955	102.9	130.429	72.1831
104	125	101.264	103.21	130.579	72.5204
105	121	101.416	103.362	130.654	72.6867
107	121	101.717	103.663	130.801	73.0144
108	121	101.865	103.811	130.874	73.176
110	121	102.157	104.103	131.019	73.4948
111	121	102.301	104.247	131.091	73.652
112	121	102.444	104.39	131.162	73.8078
114	120	102.726	104.672	131.303	74.1153
115	120	102.865	104.811	131.373	74.267
118	121	103.276	105.221	131.58	74.7144
120	125	103.543	105.489	131.716	75.0063
123	129	103.937	105.882	131.916	75.4353
125	131	104.194	106.139	132.048	75.7155
126	131	104.321	106.266	132.114	75.8539
127	126	104.446	106.392	132.179	75.9912
128	126	104.571	106.517	132.243	76.1275
131	129	104.94	106.886	132.435	76.5299
132	125	105.062	107.007	132.498	76.662
134	125	105.301	107.247	132.624	76.9233
135	122	105.42	107.365	132.686	77.0524
138	122	105.77	107.715	132.87	77.4343
139	125	105.885	107.83	132.931	77.5597
140	125	105.999	107.945	132.992	77.6842
141	127	106.112	108.058	133.052	77.8079
143	127	106.337	108.282	133.172	78.0525
144	122	106.448	108.393	133.231	78.1736
147	122	106.776	108.722	133.407	78.5318
148	129	106.884	108.83	133.465	78.6496
150	129	107.098	109.044	133.581	78.8827
152	121	107.309	109.255	133.695	79.1128
153	121	107.413	109.359	133.752	79.2267
155	121	107.62	109.566	133.865	79.4524
156	119	107.723	109.668	133.92	79.5641
159	119	108.026	109.972	134.087	79.895
162	117	108.324	110.27	134.251	80.2197
163	121	108.422	110.368	134.305	80.3266
164	121	108.519	110.465	134.359	80.4328
165	121	108.616	110.562	134.412	80.5384
167	126	108.808	110.754	134.519	80.7477
168	128	108.903	110.849	134.572	80.8515
171	128	109.185	111.131	134.729	81.1589
173	124	109.37	111.316	134.833	81.3609
174	129	109.462	111.408	134.885	81.4611
176	129	109.644	111.59	134.987	81.6596
178	129	109.824	111.77	135.089	81.8559
180	129	110.002	111.948	135.189	82.05
183	129	110.265	112.211	135.339	82.3371
186	125	110.524	112.47	135.487	82.6196
187	125	110.61	112.556	135.536	82.7128
189	125	110.779	112.725	135.633	82.8976
191	125	110.947	112.893	135.729	83.0804
193	125	111.113	113.059	135.825	83.2614
194	125	111.195	113.141	135.872	83.3512
197	126	111.44	113.385	136.014	83.6177
200	125	111.68	113.626	136.154	83.8803
201	126	111.76	113.706	136.2	83.9669
203	126	111.917	113.863	136.292	84.1389
204	126	111.996	113.942	136.338	84.2243
206	126	112.151	114.097	136.429	84.3938
209	125	112.381	114.327	136.564	84.6449
211	121	112.533	114.479	136.653	84.8104
212	121	112.608	114.554	136.698	84.8925
213	123	112.683	114.629	136.742	84.9743
215	123	112.832	114.778	136.83	85.1366
216	119	112.906	114.852	136.874	85.2172
218	119	113.053	114.999	136.961	85.3773
221	121	113.271	115.217	137.091	85.6148
224	117	113.486	115.431	137.219	85.849
225	116	113.556	115.502	137.262	85.9264
228	116	113.767	115.713	137.388	86.1565
230	116	113.907	115.852	137.472	86.3082
231	116	113.976	115.921	137.514	86.3836
232	116	114.044	115.99	137.555	86.4586
234	116	114.181	116.127	137.638	86.6077
237	115	114.384	116.33	137.761	86.829
240	115	114.584	116.53	137.882	87.0475
241	116	114.651	116.597	137.923	87.1198
243	116	114.782	116.728	138.003	87.2633
244	113	114.848	116.794	138.043	87.3347
246	113	114.978	116.924	138.122	87.4765
248	116	115.107	117.053	138.201	87.6172
249	116	115.171	117.117	138.241	87.6871
250	116	115.235	117.181	138.28	87.7567
253	116	115.425	117.371	138.397	87.9639
254	115	115.488	117.433	138.435	88.0324
256	115	115.613	117.558	138.512	88.1687
257	117	115.675	117.62	138.551	88.2364
259	117	115.798	117.744	138.627	88.3711
262	114	115.982	117.927	138.741	88.5711
263	115	116.042	117.988	138.779	88.6373
264	115	116.103	118.049	138.816	88.7032
265	115	116.163	118.109	138.854	88.7689
268	118	116.342	118.288	138.966	88.9645
270	123	116.461	118.406	139.039	89.0936
272	126	116.578	118.524	139.113	89.2218
274	126	116.695	118.641	139.186	89.3491
276	126	116.811	118.757	139.259	89.4755
278	123	116.926	118.872	139.331	89.6009
279	123	116.983	118.929	139.367	89.6633
282	121	117.153	119.099	139.475	89.8491
285	124	117.322	119.268	139.581	90.0329
287	118	117.433	119.379	139.652	90.1544
289	119	117.544	119.49	139.722	90.275
291	122	117.654	119.6	139.792	90.3948
292	122	117.708	119.654	139.827	90.4544
293	115	117.763	119.709	139.861	90.5138
294	115	117.817	119.763	139.896	90.573
295	124	117.871	119.817	139.93	90.632
296	124	117.925	119.871	139.965	90.6908
297	121	117.979	119.925	139.999	90.7493
298	121	118.032	119.978	140.033	90.8077
300	112	118.139	120.085	140.101	90.9239
302	113	118.245	120.191	140.169	91.0394
303	114	118.297	120.243	140.203	91.0968
304	116	118.35	120.296	140.237	91.154
305	116	118.402	120.348	140.27	91.2111
307	121	118.506	120.452	140.337	91.3246
308	118	118.558	120.504	140.371	91.3811
309	113	118.61	120.556	140.404	91.4374
310	116	118.661	120.607	140.437	91.4936
311	113	118.713	120.658	140.47	91.5495
312	127	118.764	120.71	140.503	91.6053
313	127	118.815	120.76	140.536	91.6609
314	119	118.865	120.811	140.569	91.7163
315	118	118.916	120.862	140.602	91.7715
316	117	118.967	120.912	140.635	91.8266
317	130	119.017	120.963	140.667	91.8815
318	122	119.067	121.013	140.7	91.9362
319	122	119.117	121.063	140.732	91.9907
320	121	119.167	121.113	140.765	92.0451
321	124	119.217	121.163	140.797	92.0993
323	125	119.316	121.261	140.861	92.2072
324	123	119.365	121.311	140.893	92.2609
325	123	119.414	121.36	140.925	92.3144
326	124	119.463	121.409	140.957	92.3678
328	126	119.56	121.506	141.021	92.474
329	123	119.609	121.555	141.052	92.5269
331	129	119.705	121.651	141.116	92.6322
332	127	119.753	121.699	141.147	92.6846
334	133	119.849	121.795	141.21	92.7889
335	133	119.897	121.843	141.241	92.8409
336	133	119.944	121.89	141.272	92.8927
337	136	119.992	121.937	141.303	92.9443
339	140	120.086	122.032	141.365	93.0471
340	136	120.133	122.078	141.396	93.0982
342	138	120.226	122.172	141.458	93.2001
343	133	120.273	122.218	141.488	93.2509
344	133	120.319	122.265	141.519	93.3014
345	133	120.365	122.311	141.549	93.3519
346	133	120.411	122.357	141.58	93.4021
348	138	120.503	122.449	141.641	93.5023
349	136	120.549	122.495	141.671	93.5521
351	132	120.64	122.586	141.731	93.6514
352	140	120.685	122.631	141.761	93.7008
354	140	120.775	122.721	141.821	93.7992
355	133	120.82	122.766	141.851	93.8482
356	130	120.865	122.811	141.881	93.8971
357	130	120.91	122.856	141.91	93.9458
358	137	120.954	122.9	141.94	93.9944
359	137	120.999	122.945	141.97	94.0429
361	134	121.087	123.033	142.029	94.1394
362	128	121.131	123.077	142.058	94.1874
363	128	121.175	123.121	142.087	94.2354
364	128	121.219	123.165	142.117	94.2831
365	128	121.263	123.209	142.146	94.3308
367	133	121.35	123.296	142.204	94.4257
368	130	121.393	123.339	142.233	94.473
369	130	121.436	123.382	142.262	94.5201
371	130	121.523	123.468	142.32	94.614
372	130	121.565	123.511	142.349	94.6608
373	126	121.608	123.554	142.377	94.7074
374	133	121.651	123.597	142.406	94.754
375	133	121.693	123.639	142.435	94.8003
376	131	121.736	123.682	142.463	94.8466
377	131	121.778	123.724	142.492	94.8927
378	129	121.82	123.766	142.52	94.9388
380	129	121.904	123.85	142.577	95.0304
381	127	121.946	123.892	142.605	95.0761
382	127	121.988	123.934	142.633	95.1216
383	129	122.03	123.975	142.661	95.167
384	129	122.071	124.017	142.689	95.2123
387	130	122.195	124.141	142.773	95.3475
388	125	122.236	124.182	142.801	95.3924
390	132	122.318	124.264	142.856	95.4817
391	132	122.359	124.305	142.884	95.5262
392	127	122.4	124.345	142.912	95.5705
393	127	122.44	124.386	142.939	95.6148
394	127	122.481	124.427	142.967	95.6589
395	129	122.521	124.467	142.994	95.703
396	126	122.561	124.507	143.022	95.7469
398	126	122.642	124.587	143.076	95.8344
401	129	122.761	124.707	143.158	95.9649
402	123	122.801	124.747	143.185	96.0081
403	123	122.84	124.786	143.212	96.0513
404	130	122.88	124.826	143.239	96.0943
405	130	122.919	124.865	143.266	96.1373
406	127	122.959	124.904	143.293	96.1801
408	127	123.037	124.983	143.346	96.2655
410	133	123.115	125.061	143.399	96.3504
411	128	123.154	125.099	143.426	96.3928
413	128	123.231	125.177	143.479	96.4771
414	127	123.269	125.215	143.506	96.5191
416	127	123.346	125.292	143.558	96.6028
418	129	123.423	125.368	143.611	96.6861
419	130	123.461	125.406	143.637	96.7276
421	130	123.537	125.482	143.689	96.8104
422	128	123.574	125.52	143.715	96.8516
423	128	123.612	125.558	143.741	96.8927
425	130	123.687	125.633	143.793	96.9746
427	130	123.762	125.708	143.845	97.0562
430	132	123.873	125.819	143.922	97.1778
432	131	123.947	125.893	143.973	97.2584
434	133	124.021	125.967	144.024	97.3387
435	133	124.058	126.003	144.049	97.3787
438	122	124.167	126.113	144.125	97.4981
440	128	124.24	126.185	144.176	97.5772
442	132	124.312	126.258	144.226	97.656
444	132	124.384	126.33	144.276	97.7344
447	133	124.491	126.437	144.351	97.8514
450	133	124.598	126.543	144.425	97.9676
451	126	124.633	126.579	144.45	98.0061
453	126	124.703	126.649	144.499	98.083
456	127	124.809	126.754	144.573	98.1977
457	121	124.844	126.789	144.597	98.2357
458	121	124.878	126.824	144.622	98.2737
459	129	124.913	126.859	144.646	98.3116
460	129	124.948	126.894	144.671	98.3494
462	129	125.017	126.963	144.719	98.4248
463	124	125.051	126.997	144.743	98.4623
464	124	125.086	127.031	144.767	98.4998
465	124	125.12	127.066	144.792	98.5372
466	127	125.154	127.1	144.816	98.5745
468	127	125.222	127.168	144.864	98.6489
470	133	125.29	127.236	144.912	98.723
472	131	125.358	127.304	144.959	98.7968
475	131	125.459	127.405	145.03	98.9068
477	135	125.526	127.472	145.078	98.9798
481	132	125.659	127.605	145.172	99.1249
484	132	125.758	127.704	145.242	99.2329
485	129	125.791	127.737	145.265	99.2688
486	129	125.824	127.769	145.289	99.3045
488	130	125.889	127.835	145.335	99.3759
490	130	125.954	127.9	145.381	99.4469
494	129	126.084	128.029	145.474	99.5882
495	128	126.116	128.062	145.496	99.6233
497	128	126.18	128.126	145.542	99.6933
499	123	126.244	128.19	145.588	99.7631
503	129	126.371	128.317	145.679	99.9018
504	128	126.403	128.349	145.701	99.9363
505	128	126.434	128.38	145.724	99.9707
507	128	126.497	128.443	145.769	100.039
509	124	126.56	128.506	145.814	100.108
510	124	126.591	128.537	145.836	100.142
512	135	126.654	128.6	145.881	100.21
513	139	126.685	128.631	145.903	100.244
515	139	126.747	128.693	145.948	100.311
517	136	126.809	128.754	145.992	100.379
519	136	126.87	128.816	146.036	100.446
520	133	126.901	128.846	146.058	100.479
522	133	126.962	128.908	146.102	100.546
523	131	126.992	128.938	146.124	100.579
525	131	127.053	128.999	146.168	100.645
528	133	127.144	129.09	146.233	100.744
529	132	127.174	129.12	146.255	100.777
531	132	127.234	129.18	146.299	100.843
532	137	127.264	129.21	146.32	100.876
533	137	127.294	129.24	146.342	100.908
534	135	127.324	129.27	146.363	100.941
535	135	127.354	129.299	146.385	100.973
537	127	127.413	129.359	146.428	101.038
538	132	127.443	129.389	146.45	101.07
539	132	127.472	129.418	146.471	101.103
540	132	127.502	129.448	146.492	101.135
541	130	127.531	129.477	146.514	101.167
542	128	127.561	129.507	146.535	101.199
543	133	127.59	129.536	146.556	101.231
544	130	127.619	129.565	146.578	101.263
545	132	127.649	129.594	146.599	101.295
546	134	127.678	129.624	146.62	101.327
547	133	127.707	129.653	146.641	101.359
548	134	127.736	129.682	146.662	101.39
549	133	127.765	129.711	146.683	101.422
550	133	127.794	129.74	146.705	101.454
551	133	127.823	129.769	146.726	101.485
552	135	127.852	129.798	146.747	101.517
554	132	127.91	129.855	146.789	101.579
556	134	127.967	129.913	146.83	101.642
558	131	128.024	129.97	146.872	101.704
559	130	128.053	129.998	146.893	101.736
561	129	128.11	130.055	146.934	101.798
562	129	128.138	130.084	146.955	101.829
563	129	128.166	130.112	146.976	101.859
564	129	128.195	130.14	146.997	101.89
566	129	128.251	130.197	147.038	101.952
567	129	128.279	130.225	147.058	101.982
568	129	128.307	130.253	147.079	102.013
570	129	128.363	130.309	147.12	102.074
571	126	128.391	130.337	147.14	102.105
572	126	128.419	130.365	147.161	102.135
573	127	128.447	130.393	147.181	102.165
575	126	128.502	130.448	147.222	102.226
576	126	128.53	130.476	147.242	102.256
578	135	128.585	130.531	147.283	102.316
579	135	128.613	130.558	147.303	102.346
580	135	128.64	130.586	147.323	102.376
581	130	128.668	130.613	147.343	102.406
582	132	128.695	130.641	147.364	102.436
584	132	128.75	130.695	147.404	102.496
586	131	128.804	130.75	147.444	102.555
588	130	128.858	130.804	147.484	102.614
589	133	128.885	130.831	147.504	102.644
590	133	128.912	130.858	147.524	102.673
593	133	128.993	130.939	147.583	102.761
594	133	129.02	130.966	147.603	102.791
595	133	129.047	130.993	147.623	102.82
596	132	129.074	131.019	147.643	102.849
597	132	129.1	131.046	147.662	102.878
600	127	129.18	131.126	147.721	102.965
602	127	129.233	131.179	147.761	103.023
603	132	129.26	131.205	147.78	103.052
605	132	129.312	131.258	147.819	103.109
606	138	129.339	131.284	147.839	103.138
607	138	129.365	131.311	147.858	103.167
608	138	129.391	131.337	147.878	103.195
611	138	129.47	131.415	147.936	103.281
613	135	129.522	131.467	147.975	103.338
614	139	129.548	131.493	147.994	103.366
615	139	129.573	131.519	148.013	103.394
617	139	129.625	131.571	148.052	103.45
618	137	129.651	131.597	148.071	103.479
619	137	129.677	131.623	148.09	103.507
620	141	129.702	131.648	148.109	103.535
621	141	129.728	131.674	148.128	103.563
622	141	129.754	131.7	148.147	103.591
623	136	129.779	131.725	148.166	103.619
624	136	129.805	131.751	148.185	103.646
626	136	129.856	131.802	148.223	103.702
628	131	129.907	131.852	148.261	103.757
629	131	129.932	131.878	148.28	103.785
632	131	130.008	131.954	148.337	103.868
634	137	130.058	132.004	148.375	103.923
635	135	130.083	132.029	148.393	103.95
637	135	130.133	132.079	148.431	104.005
638	134	130.158	132.104	148.45	104.032
641	134	130.233	132.179	148.506	104.113
644	133	130.307	132.253	148.561	104.195
647	135	130.381	132.327	148.617	104.275
650	134	130.455	132.401	148.672	104.356
651	138	130.48	132.425	148.691	104.382
654	138	130.553	132.499	148.746	104.462
657	139	130.626	132.572	148.801	104.542
658	136	130.65	132.596	148.819	104.568
660	136	130.698	132.644	148.855	104.621
661	139	130.722	132.668	148.873	104.647
663	139	130.771	132.716	148.91	104.7
664	136	130.795	132.74	148.928	104.726
667	136	130.866	132.812	148.982	104.804
668	135	130.89	132.836	149	104.83
669	135	130.914	132.86	149.018	104.856
670	137	130.938	132.884	149.036	104.882
671	137	130.962	132.907	149.054	104.908
673	137	131.009	132.955	149.09	104.96
674	135	131.033	132.978	149.108	104.985
676	135	131.08	133.026	149.143	105.037
677	136	131.103	133.049	149.161	105.063
679	136	131.15	133.096	149.197	105.114
680	135	131.174	133.12	149.215	105.139
683	135	131.244	133.19	149.268	105.216
684	142	131.267	133.213	149.285	105.241
686	142	131.314	133.26	149.321	105.292
687	134	131.337	133.283	149.338	105.317
689	134	131.383	133.329	149.374	105.368
692	132	131.453	133.398	149.426	105.443
693	137	131.476	133.421	149.444	105.468
696	137	131.544	133.49	149.496	105.543
697	136	131.567	133.513	149.513	105.568
698	136	131.59	133.536	149.531	105.593
699	135	131.613	133.559	149.548	105.618
702	135	131.681	133.627	149.6	105.693
704	136	131.726	133.672	149.635	105.742
708	136	131.817	133.762	149.704	105.84
710	139	131.862	133.807	149.738	105.889
711	138	131.884	133.83	149.755	105.914
714	138	131.951	133.897	149.806	105.987
715	140	131.973	133.919	149.823	106.011
716	140	131.996	133.941	149.84	106.036
717	138	132.018	133.964	149.857	106.06
719	138	132.062	134.008	149.891	106.108
720	136	132.084	134.03	149.908	106.132
722	136	132.129	134.074	149.942	106.181
725	138	132.195	134.14	149.993	106.253
726	138	132.217	134.162	150.01	106.277
727	132	132.238	134.184	150.027	106.3
728	132	132.26	134.206	150.043	106.324
729	132	132.282	134.228	150.06	106.348
730	139	132.304	134.25	150.077	106.372
732	139	132.348	134.293	150.11	106.42
734	136	132.391	134.337	150.144	106.467
735	136	132.413	134.359	150.16	106.491
736	136	132.434	134.38	150.177	106.514
738	136	132.478	134.423	150.21	106.561
739	138	132.499	134.445	150.227	106.585
742	138	132.564	134.51	150.277	106.655
743	138	132.585	134.531	150.293	106.679
745	138	132.628	134.574	150.326	106.725
748	135	132.692	134.638	150.376	106.795
749	143	132.713	134.659	150.392	106.818
750	143	132.735	134.68	150.408	106.842
751	143	132.756	134.702	150.425	106.865
752	139	132.777	134.723	150.441	106.888
755	139	132.84	134.786	150.49	106.957
756	139	132.862	134.807	150.506	106.98
758	139	132.904	134.849	150.539	107.026
761	141	132.967	134.912	150.588	107.094
762	138	132.987	134.933	150.604	107.117
764	138	133.029	134.975	150.636	107.163
767	144	133.092	135.037	150.685	107.231
768	139	133.112	135.058	150.701	107.254
769	139	133.133	135.079	150.717	107.276
771	139	133.174	135.12	150.749	107.321
773	139	133.216	135.162	150.781	107.366
774	147	133.236	135.182	150.797	107.389
775	147	133.257	135.203	150.813	107.411
776	147	133.277	135.223	150.829	107.434
777	136	133.298	135.244	150.845	107.456
779	136	133.339	135.285	150.877	107.501
780	144	133.359	135.305	150.892	107.523
782	144	133.4	135.346	150.924	107.567
784	144	133.441	135.387	150.956	107.612
786	144	133.481	135.427	150.987	107.656
787	137	133.502	135.447	151.003	107.678
788	139	133.522	135.468	151.019	107.7
790	139	133.562	135.508	151.05	107.744
791	141	133.582	135.528	151.066	107.766
792	141	133.603	135.548	151.082	107.788
793	141	133.623	135.568	151.098	107.81
794	139	133.643	135.589	151.113	107.832
795	139	133.663	135.609	151.129	107.854
796	139	133.683	135.629	151.144	107.876
798	142	133.723	135.669	151.176	107.919
799	141	133.743	135.689	151.191	107.941
800	141	133.763	135.708	151.207	107.963
801	142	133.783	135.728	151.222	107.984
802	142	133.802	135.748	151.238	108.006
803	142	133.822	135.768	151.253	108.028
805	143	133.862	135.808	151.284	108.071
806	143	133.882	135.827	151.3	108.092
808	144	133.921	135.867	151.331	108.136
809	146	133.941	135.887	151.346	108.157
810	146	133.961	135.906	151.362	108.178
811	144	133.98	135.926	151.377	108.2
812	144	134	135.946	151.392	108.221
813	144	134.019	135.965	151.408	108.243
814	144	134.039	135.985	151.423	108.264
815	144	134.059	136.004	151.438	108.285
816	133	134.078	136.024	151.454	108.307
818	126	134.117	136.063	151.484	108.349
819	123	134.137	136.082	151.5	108.37
820	123	134.156	136.102	151.515	108.392
821	123	134.175	136.121	151.53	108.413
822	133	134.195	136.141	151.545	108.434

## Sheet: Measurement Route B
Distance (m)	Measured Path Loss (dB)	Okumura-Hata Model (dB)	COST 231 Model (dB)	ECC-33 Model (dB)	Egli Model (dB)
69	98	94.7284	96.6742	127.581	65.3931
68	106	94.4959	96.4417	127.482	65.1394
67	103	94.2599	96.2057	127.381	64.8821
66	100	94.0204	95.9662	127.28	64.6208
65	95	93.7772	95.723	127.177	64.3556
64	95	93.5302	95.476	127.073	64.0863
63	98	93.2793	95.2252	126.969	63.8127
62	111	93.0245	94.9703	126.863	63.5348
61	111	92.7655	94.7113	126.756	63.2523
70	115	94.9576	96.9034	127.68	65.643
71	112	95.1836	97.1294	127.778	65.8894
72	114	95.4064	97.3522	127.874	66.1324
73	113	95.6261	97.5719	127.97	66.372
74	114	95.8428	97.7886	128.065	66.6084
75	119	96.0566	98.0024	128.159	66.8415
76	123	96.2676	98.2134	128.253	67.0716
77	123	96.4758	98.4216	128.345	67.2987
78	125	96.6814	98.6272	128.437	67.5229
79	121	96.8843	98.8301	128.528	67.7442
80	123	97.0847	99.0305	128.618	67.9627
81	120	97.2825	99.2283	128.707	68.1785
82	122	97.478	99.4238	128.796	68.3916
83	121	97.6711	99.6169	128.884	68.6022
84	119	97.8618	99.8077	128.971	68.8103
85	116	98.0504	99.9962	129.057	69.0158
86	111	98.2367	100.182	129.143	69.219
87	111	98.4208	100.367	129.228	69.4199
88	110	98.6029	100.549	129.312	69.6184
89	111	98.7829	100.729	129.396	69.8147
90	108	98.9608	100.907	129.479	70.0088
91	112	99.1368	101.083	129.561	70.2007
92	113	99.3109	101.257	129.643	70.3906
93	115	99.4831	101.429	129.724	70.5784
94	115	99.6535	101.599	129.805	70.7642
95	119	99.8221	101.768	129.885	70.948
96	119	99.9889	101.935	129.964	71.1299
97	118	100.154	102.1	130.043	71.31
98	122	100.317	102.263	130.121	71.4881
99	126	100.479	102.425	130.199	71.6645
100	124	100.639	102.585	130.276	71.8391
101	124	100.798	102.743	130.353	72.0119
102	124	100.955	102.9	130.429	72.1831
103	122	101.11	103.056	130.504	72.3526
104	132	101.264	103.21	130.579	72.5204
105	128	101.416	103.362	130.654	72.6867
106	130	101.567	103.513	130.728	72.8513
107	131	101.717	103.663	130.801	73.0144
108	131	101.865	103.811	130.874	73.176
109	126	102.012	103.958	130.947	73.3361
110	130	102.157	104.103	131.019	73.4948
111	123	102.301	104.247	131.091	73.652
112	125	102.444	104.39	131.162	73.8078
113	127	102.586	104.532	131.233	73.9622
114	123	102.726	104.672	131.303	74.1153
115	123	102.865	104.811	131.373	74.267
116	127	103.003	104.949	131.442	74.4174
117	130	103.14	105.086	131.511	74.5665
118	128	103.276	105.221	131.58	74.7144
119	128	103.41	105.356	131.648	74.861
120	131	103.543	105.489	131.716	75.0063
121	127	103.676	105.621	131.783	75.1505
122	128	103.807	105.752	131.85	75.2935
123	132	103.937	105.882	131.916	75.4353
124	126	104.066	106.011	131.982	75.576
125	126	104.194	106.139	132.048	75.7155
126	123	104.321	106.266	132.114	75.8539
127	123	104.446	106.392	132.179	75.9912
128	122	104.571	106.517	132.243	76.1275
129	122	104.695	106.641	132.308	76.2627
130	122	104.818	106.764	132.372	76.3968
131	127	104.94	106.886	132.435	76.5299
132	124	105.062	107.007	132.498	76.662
133	129	105.182	107.128	132.561	76.7932
134	126	105.301	107.247	132.624	76.9233
135	118	105.42	107.365	132.686	77.0524
136	129	105.537	107.483	132.748	77.1806
137	123	105.654	107.6	132.809	77.3079
138	123	105.77	107.715	132.87	77.4343
139	119	105.885	107.83	132.931	77.5597
140	127	105.999	107.945	132.992	77.6842
281	109	117.097	119.043	139.439	89.7873
282	95	117.153	119.099	139.475	89.8491
284	95	117.266	119.212	139.546	89.9718
286	95	117.378	119.324	139.617	90.0937
287	95	117.433	119.379	139.652	90.1544
288	97	117.489	119.435	139.687	90.2148
290	97	117.599	119.545	139.757	90.335
291	95	117.654	119.6	139.792	90.3948
292	95	117.708	119.654	139.827	90.4544
293	97	117.763	119.709	139.861	90.5138
294	97	117.817	119.763	139.896	90.573
295	97	117.871	119.817	139.93	90.632
296	98	117.925	119.871	139.965	90.6908
298	98	118.032	119.978	140.033	90.8077
302	98	118.245	120.191	140.169	91.0394
303	97	118.297	120.243	140.203	91.0968
304	97	118.35	120.296	140.237	91.154
305	97	118.402	120.348	140.27	91.2111
306	99	118.454	120.4	140.304	91.2679
307	99	118.506	120.452	140.337	91.3246
308	99	118.558	120.504	140.371	91.3811
309	105	118.61	120.556	140.404	91.4374
310	105	118.661	120.607	140.437	91.4936
311	105	118.713	120.658	140.47	91.5495
313	112	118.815	120.76	140.536	91.6609
314	112	118.865	120.811	140.569	91.7163
316	103	118.967	120.912	140.635	91.8266
317	107	119.017	120.963	140.667	91.8815
319	107	119.117	121.063	140.732	91.9907
321	100	119.217	121.163	140.797	92.0993
323	100	119.316	121.261	140.861	92.2072
325	106	119.414	121.36	140.925	92.3144
326	106	119.463	121.409	140.957	92.3678
327	106	119.512	121.457	140.989	92.421
329	108	119.609	121.555	141.052	92.5269
331	116	119.705	121.651	141.116	92.6322
332	119	119.753	121.699	141.147	92.6846
334	114	119.849	121.795	141.21	92.7889
335	118	119.897	121.843	141.241	92.8409
336	118	119.944	121.89	141.272	92.8927
337	113	119.992	121.937	141.303	92.9443
338	113	120.039	121.985	141.334	92.9958
340	117	120.133	122.078	141.396	93.0982
341	119	120.179	122.125	141.427	93.1493
343	119	120.273	122.218	141.488	93.2509
344	120	120.319	122.265	141.519	93.3014
346	116	120.411	122.357	141.58	93.4021
347	119	120.457	122.403	141.61	93.4523
349	119	120.549	122.495	141.671	93.5521
350	115	120.594	122.54	141.701	93.6018
351	115	120.64	122.586	141.731	93.6514
354	119	120.775	122.721	141.821	93.7992
356	115	120.865	122.811	141.881	93.8971
358	122	120.954	122.9	141.94	93.9944
360	123	121.043	122.989	141.999	94.0912
361	127	121.087	123.033	142.029	94.1394
362	127	121.131	123.077	142.058	94.1874
363	127	121.175	123.121	142.087	94.2354
364	120	121.219	123.165	142.117	94.2831
365	120	121.263	123.209	142.146	94.3308
366	126	121.306	123.252	142.175	94.3783
367	126	121.35	123.296	142.204	94.4257
368	117	121.393	123.339	142.233	94.473
370	117	121.48	123.425	142.291	94.5672
371	122	121.523	123.468	142.32	94.614
372	122	121.565	123.511	142.349	94.6608
373	122	121.608	123.554	142.377	94.7074
375	122	121.693	123.639	142.435	94.8003
376	119	121.736	123.682	142.463	94.8466
377	119	121.778	123.724	142.492	94.8927
378	119	121.82	123.766	142.52	94.9388
379	126	121.862	123.808	142.548	94.9847
382	122	121.988	123.934	142.633	95.1216
383	120	122.03	123.975	142.661	95.167
384	120	122.071	124.017	142.689	95.2123
385	123	122.113	124.058	142.717	95.2575
386	123	122.154	124.1	142.745	95.3026
387	123	122.195	124.141	142.773	95.3475
388	123	122.236	124.182	142.801	95.3924
389	123	122.277	124.223	142.829	95.4371
391	123	122.359	124.305	142.884	95.5262
392	127	122.4	124.345	142.912	95.5705
394	127	122.481	124.427	142.967	95.6589
396	123	122.561	124.507	143.022	95.7469
397	123	122.602	124.547	143.049	95.7907
398	126	122.642	124.587	143.076	95.8344
400	131	122.721	124.667	143.131	95.9215
401	126	122.761	124.707	143.158	95.9649
402	126	122.801	124.747	143.185	96.0081
403	126	122.84	124.786	143.212	96.0513
404	132	122.88	124.826	143.239	96.0943
406	132	122.959	124.904	143.293	96.1801
407	127	122.998	124.944	143.319	96.2229
408	127	123.037	124.983	143.346	96.2655
409	126	123.076	125.022	143.373	96.308
411	126	123.154	125.099	143.426	96.3928
413	124	123.231	125.177	143.479	96.4771
414	128	123.269	125.215	143.506	96.5191
416	128	123.346	125.292	143.558	96.6028
418	131	123.423	125.368	143.611	96.6861
419	126	123.461	125.406	143.637	96.7276
421	126	123.537	125.482	143.689	96.8104
422	132	123.574	125.52	143.715	96.8516
423	132	123.612	125.558	143.741	96.8927
424	132	123.65	125.595	143.767	96.9337
425	126	123.687	125.633	143.793	96.9746
426	126	123.725	125.67	143.819	97.0155
427	125	123.762	125.708	143.845	97.0562
429	125	123.836	125.782	143.896	97.1374
430	126	123.873	125.819	143.922	97.1778
432	126	123.947	125.893	143.973	97.2584
434	123	124.021	125.967	144.024	97.3387
435	123	124.058	126.003	144.049	97.3787
436	126	124.094	126.04	144.075	97.4185
437	126	124.131	126.076	144.1	97.4583
440	122	124.24	126.185	144.176	97.5772
441	122	124.276	126.222	144.201	97.6166
442	122	124.312	126.258	144.226	97.656
443	122	124.348	126.294	144.251	97.6952
444	123	124.384	126.33	144.276	97.7344
446	123	124.455	126.401	144.326	97.8125
448	130	124.527	126.472	144.376	97.8902
449	130	124.562	126.508	144.401	97.9289
450	122	124.598	126.543	144.425	97.9676
451	122	124.633	126.579	144.45	98.0061
454	121	124.739	126.684	144.524	98.1213
455	128	124.774	126.719	144.549	98.1595
457	128	124.844	126.789	144.597	98.2357
458	121	124.878	126.824	144.622	98.2737
460	121	124.948	126.894	144.671	98.3494
461	126	124.982	126.928	144.695	98.3871
462	126	125.017	126.963	144.719	98.4248
463	124	125.051	126.997	144.743	98.4623
464	124	125.086	127.031	144.767	98.4998
465	134	125.12	127.066	144.792	98.5372
468	134	125.222	127.168	144.864	98.6489
469	126	125.256	127.202	144.888	98.686
471	126	125.324	127.27	144.935	98.7599
472	124	125.358	127.304	144.959	98.7968
474	124	125.425	127.371	145.007	98.8702
475	126	125.459	127.405	145.03	98.9068
476	126	125.492	127.438	145.054	98.9434
477	126	125.526	127.472	145.078	98.9798
479	126	125.592	127.538	145.125	99.0525
481	133	125.659	127.605	145.172	99.1249
483	131	125.725	127.671	145.219	99.197
485	131	125.791	127.737	145.265	99.2688
487	126	125.856	127.802	145.312	99.3402
488	126	125.889	127.835	145.335	99.3759
491	132	125.987	127.932	145.404	99.4823
493	131	126.051	127.997	145.451	99.553
494	131	126.084	128.029	145.474	99.5882
496	131	126.148	128.094	145.519	99.6584
497	132	126.18	128.126	145.542	99.6933
499	132	126.244	128.19	145.588	99.7631
500	132	126.276	128.222	145.611	99.7979
502	132	126.34	128.285	145.656	99.8672
503	132	126.371	128.317	145.679	99.9018
506	131	126.466	128.412	145.746	100.005
509	132	126.56	128.506	145.814	100.108
512	131	126.654	128.6	145.881	100.21
513	130	126.685	128.631	145.903	100.244
515	130	126.747	128.693	145.948	100.311
517	129	126.809	128.754	145.992	100.379
518	129	126.839	128.785	146.014	100.412
519	132	126.87	128.816	146.036	100.446
520	132	126.901	128.846	146.058	100.479
521	132	126.931	128.877	146.08	100.513
523	132	126.992	128.938	146.124	100.579
524	129	127.023	128.969	146.146	100.612
526	129	127.083	129.029	146.19	100.679
529	133	127.174	129.12	146.255	100.777
530	132	127.204	129.15	146.277	100.81
532	132	127.264	129.21	146.32	100.876
533	137	127.294	129.24	146.342	100.908
535	137	127.354	129.299	146.385	100.973
536	142	127.383	129.329	146.407	101.006
537	142	127.413	129.359	146.428	101.038
538	136	127.443	129.389	146.45	101.07
540	136	127.502	129.448	146.492	101.135
542	128	127.561	129.507	146.535	101.199
543	129	127.59	129.536	146.556	101.231
544	129	127.619	129.565	146.578	101.263
545	133	127.649	129.594	146.599	101.295
546	133	127.678	129.624	146.62	101.327
547	129	127.707	129.653	146.641	101.359
548	129	127.736	129.682	146.662	101.39
549	130	127.765	129.711	146.683	101.422
551	130	127.823	129.769	146.726	101.485
552	125	127.852	129.798	146.747	101.517
553	125	127.881	129.827	146.768	101.548
554	123	127.91	129.855	146.789	101.579
555	123	127.938	129.884	146.81	101.611
556	123	127.967	129.913	146.83	101.642
558	127	128.024	129.97	146.872	101.704
559	126	128.053	129.998	146.893	101.736
560	126	128.081	130.027	146.914	101.767
561	133	128.11	130.055	146.934	101.798
563	133	128.166	130.112	146.976	101.859
564	129	128.195	130.14	146.997	101.89
565	129	128.223	130.169	147.017	101.921
566	130	128.251	130.197	147.038	101.952
568	130	128.307	130.253	147.079	102.013
569	134	128.335	130.281	147.099	102.044
570	134	128.363	130.309	147.12	102.074
571	130	128.391	130.337	147.14	102.105
573	130	128.447	130.393	147.181	102.165
575	130	128.502	130.448	147.222	102.226
576	125	128.53	130.476	147.242	102.256
578	125	128.585	130.531	147.283	102.316
579	127	128.613	130.558	147.303	102.346
581	127	128.668	130.613	147.343	102.406
583	133	128.722	130.668	147.384	102.466
584	127	128.75	130.695	147.404	102.496
585	127	128.777	130.723	147.424	102.525
586	131	128.804	130.75	147.444	102.555
588	131	128.858	130.804	147.484	102.614
591	129	128.939	130.885	147.544	102.703
593	134	128.993	130.939	147.583	102.761
594	136	129.02	130.966	147.603	102.791
596	136	129.074	131.019	147.643	102.849
597	128	129.1	131.046	147.662	102.878
598	128	129.127	131.073	147.682	102.907
599	128	129.154	131.099	147.702	102.936
600	133	129.18	131.126	147.721	102.965
602	133	129.233	131.179	147.761	103.023
604	133	129.286	131.232	147.8	103.081
605	131	129.312	131.258	147.819	103.109
607	131	129.365	131.311	147.858	103.167
610	132	129.443	131.389	147.917	103.252
612	130	129.496	131.441	147.955	103.309
613	133	129.522	131.467	147.975	103.338
615	133	129.573	131.519	148.013	103.394
616	132	129.599	131.545	148.032	103.422
617	132	129.625	131.571	148.052	103.45
618	133	129.651	131.597	148.071	103.479
619	133	129.677	131.623	148.09	103.507
620	132	129.702	131.648	148.109	103.535
621	132	129.728	131.674	148.128	103.563
622	132	129.754	131.7	148.147	103.591
624	135	129.805	131.751	148.185	103.646
623	132	129.779	131.725	148.166	103.619
625	132	129.83	131.776	148.204	103.674
626	129	129.856	131.802	148.223	103.702
627	129	129.881	131.827	148.242	103.73
628	123	129.907	131.852	148.261	103.757
629	123	129.932	131.878	148.28	103.785
630	129	129.957	131.903	148.299	103.813
631	129	129.983	131.928	148.318	103.84
632	129	130.008	131.954	148.337	103.868
634	132	130.058	132.004	148.375	103.923
635	128	130.083	132.029	148.393	103.95
636	135	130.108	132.054	148.412	103.977
637	135	130.133	132.079	148.431	104.005
638	129	130.158	132.104	148.45	104.032
639	129	130.183	132.129	148.468	104.059
640	129	130.208	132.154	148.487	104.086
642	128	130.258	132.204	148.524	104.14
643	134	130.283	132.228	148.543	104.168
644	133	130.307	132.253	148.561	104.195
645	133	130.332	132.278	148.58	104.221
646	133	130.357	132.303	148.598	104.248
647	135	130.381	132.327	148.617	104.275
648	135	130.406	132.352	148.635	104.302
649	136	130.431	132.376	148.654	104.329
651	130	130.48	132.425	148.691	104.382
652	128	130.504	132.45	148.709	104.409
654	134	130.553	132.499	148.746	104.462
655	130	130.577	132.523	148.764	104.489
656	132	130.601	132.547	148.782	104.515
657	132	130.626	132.572	148.801	104.542
658	130	130.65	132.596	148.819	104.568
659	130	130.674	132.62	148.837	104.595
660	135	130.698	132.644	148.855	104.621
661	130	130.722	132.668	148.873	104.647
662	124	130.747	132.692	148.892	104.673
663	130	130.771	132.716	148.91	104.7
664	130	130.795	132.74	148.928	104.726
665	129	130.819	132.764	148.946	104.752
666	128	130.842	132.788	148.964	104.778
667	135	130.866	132.812	148.982	104.804
669	133	130.914	132.86	149.018	104.856
670	137	130.938	132.884	149.036	104.882
671	137	130.962	132.907	149.054	104.908
672	134	130.985	132.931	149.072	104.934
673	143	131.009	132.955	149.09	104.96
674	136	131.033	132.978	149.108	104.985
675	136	131.056	133.002	149.126	105.011
676	138	131.08	133.026	149.143	105.037
677	130	131.103	133.049	149.161	105.063
678	133	131.127	133.073	149.179	105.088
679	137	131.15	133.096	149.197	105.114
680	130	131.174	133.12	149.215	105.139
681	135	131.197	133.143	149.232	105.165
682	132	131.221	133.166	149.25	105.19
683	132	131.244	133.19	149.268	105.216
684	133	131.267	133.213	149.285	105.241
685	131	131.291	133.236	149.303	105.267
686	131	131.314	133.26	149.321	105.292
688	133	131.36	133.306	149.356	105.343
689	128	131.383	133.329	149.374	105.368
690	126	131.406	133.352	149.391	105.393
691	127	131.429	133.375	149.409	105.418
692	125	131.453	133.398	149.426	105.443
693	125	131.476	133.421	149.444	105.468
694	130	131.498	133.444	149.461	105.493
696	126	131.544	133.49	149.496	105.543
697	127	131.567	133.513	149.513	105.568
698	130	131.59	133.536	149.531	105.593
699	123	131.613	133.559	149.548	105.618
701	131	131.658	133.604	149.583	105.668
702	125	131.681	133.627	149.6	105.693
704	129	131.726	133.672	149.635	105.742
705	125	131.749	133.695	149.652	105.767
706	129	131.772	133.717	149.669	105.791
707	129	131.794	133.74	149.686	105.816
708	125	131.817	133.762	149.704	105.84
709	125	131.839	133.785	149.721	105.865
710	130	131.862	133.807	149.738	105.889
711	130	131.884	133.83	149.755	105.914
712	125	131.906	133.852	149.772	105.938
713	125	131.929	133.875	149.789	105.963
714	129	131.951	133.897	149.806	105.987
715	126	131.973	133.919	149.823	106.011
717	129	132.018	133.964	149.857	106.06
718	129	132.04	133.986	149.874	106.084
719	133	132.062	134.008	149.891	106.108
720	132	132.084	134.03	149.908	106.132
721	132	132.106	134.052	149.925	106.156
722	130	132.129	134.074	149.942	106.181
723	130	132.151	134.096	149.959	106.205
724	131	132.173	134.118	149.976	106.229
726	131	132.217	134.162	150.01	106.277
727	133	132.238	134.184	150.027	106.3
728	133	132.26	134.206	150.043	106.324
730	137	132.304	134.25	150.077	106.372
732	135	132.348	134.293	150.11	106.42
733	134	132.369	134.315	150.127	106.443
735	134	132.413	134.359	150.16	106.491
736	127	132.434	134.38	150.177	106.514
737	127	132.456	134.402	150.194	106.538
738	135	132.478	134.423	150.21	106.561
739	135	132.499	134.445	150.227	106.585
740	135	132.521	134.467	150.244	106.608
741	126	132.542	134.488	150.26	106.632
742	126	132.564	134.51	150.277	106.655
744	123	132.607	134.552	150.31	106.702
746	120	132.649	134.595	150.343	106.749
747	119	132.671	134.617	150.359	106.772
748	119	132.692	134.638	150.376	106.795
749	125	132.713	134.659	150.392	106.818
750	136	132.735	134.68	150.408	106.842
751	136	132.756	134.702	150.425	106.865
752	139	132.777	134.723	150.441	106.888
753	135	132.798	134.744	150.458	106.911
754	139	132.819	134.765	150.474	106.934
755	133	132.84	134.786	150.49	106.957
756	127	132.862	134.807	150.506	106.98
757	127	132.883	134.828	150.523	107.003
758	126	132.904	134.849	150.539	107.026
759	129	132.925	134.87	150.555	107.049
760	129	132.946	134.891	150.572	107.072
761	139	132.967	134.912	150.588	107.094
762	139	132.987	134.933	150.604	107.117
763	139	133.008	134.954	150.62	107.14
764	139	133.029	134.975	150.636	107.163
765	133	133.05	134.996	150.652	107.186
766	133	133.071	135.017	150.669	107.208
767	137	133.092	135.037	150.685	107.231
768	135	133.112	135.058	150.701	107.254
769	135	133.133	135.079	150.717	107.276
770	135	133.154	135.1	150.733	107.299
772	137	133.195	135.141	150.765	107.344
774	136	133.236	135.182	150.797	107.389
775	138	133.257	135.203	150.813	107.411
776	138	133.277	135.223	150.829	107.434
777	133	133.298	135.244	150.845	107.456
778	133	133.318	135.264	150.861	107.478
779	138	133.339	135.285	150.877	107.501
780	138	133.359	135.305	150.892	107.523
781	131	133.38	135.326	150.908	107.545
783	131	133.42	135.366	150.94	107.59
784	133	133.441	135.387	150.956	107.612
785	133	133.461	135.407	150.972	107.634
786	137	133.481	135.427	150.987	107.656
787	137	133.502	135.447	151.003	107.678
789	131	133.542	135.488	151.035	107.722
790	136	133.562	135.508	151.05	107.744
791	136	133.582	135.528	151.066	107.766
792	136	133.603	135.548	151.082	107.788
793	131	133.623	135.568	151.098	107.81
795	131	133.663	135.609	151.129	107.854
796	136	133.683	135.629	151.144	107.876
797	136	133.703	135.649	151.16	107.897
799	132	133.743	135.689	151.191	107.941
800	131	133.763	135.708	151.207	107.963
802	131	133.802	135.748	151.238	108.006
803	132	133.822	135.768	151.253	108.028
805	132	133.862	135.808	151.284	108.071
806	133	133.882	135.827	151.3	108.092
807	133	133.901	135.847	151.315	108.114
809	131	133.941	135.887	151.346	108.157
811	134	133.98	135.926	151.377	108.2
812	129	134	135.946	151.392	108.221
814	129	134.039	135.985	151.423	108.264
815	132	134.059	136.004	151.438	108.285
816	132	134.078	136.024	151.454	108.307
817	128	134.098	136.043	151.469	108.328
818	134	134.117	136.063	151.484	108.349
820	134	134.156	136.102	151.515	108.392
823	136	134.214	136.16	151.56	108.455
825	135	134.253	136.199	151.591	108.497
826	129	134.272	136.218	151.606	108.518
828	130	134.311	136.256	151.636	108.56
829	130	134.33	136.276	151.651	108.581
830	130	134.349	136.295	151.666	108.602
832	126	134.387	136.333	151.697	108.644
833	127	134.407	136.352	151.712	108.665
834	127	134.426	136.371	151.727	108.686
835	122	134.445	136.391	151.742	108.707
836	129	134.464	136.41	151.757	108.727
837	126	134.483	136.429	151.772	108.748
838	125	134.502	136.448	151.787	108.769
839	125	134.521	136.467	151.802	108.79
840	122	134.54	136.486	151.817	108.81
841	124	134.559	136.505	151.832	108.831
842	129	134.578	136.523	151.847	108.852
843	132	134.597	136.542	151.861	108.872
844	132	134.615	136.561	151.876	108.893
845	130	134.634	136.58	151.891	108.913
846	131	134.653	136.599	151.906	108.934
847	135	134.672	136.618	151.921	108.954
848	126	134.691	136.637	151.936	108.975
849	124	134.71	136.655	151.951	108.995
851	124	134.747	136.693	151.98	109.036
852	123	134.766	136.712	151.995	109.057
853	123	134.784	136.73	152.01	109.077
854	124	134.803	136.749	152.025	109.097
855	124	134.822	136.768	152.039	109.118
856	124	134.84	136.786	152.054	109.138
857	132	134.859	136.805	152.069	109.158
858	136	134.878	136.823	152.083	109.179
859	136	134.896	136.842	152.098	109.199
860	131	134.915	136.86	152.113	109.219
861	131	134.933	136.879	152.127	109.239
862	137	134.952	136.897	152.142	109.259
863	135	134.97	136.916	152.157	109.28
864	138	134.989	136.934	152.171	109.3
865	138	135.007	136.953	152.186	109.32
866	135	135.025	136.971	152.201	109.34
867	131	135.044	136.99	152.215	109.36
868	131	135.062	137.008	152.23	109.38
869	130	135.08	137.026	152.244	109.4
870	130	135.099	137.045	152.259	109.42
871	130	135.117	137.063	152.273	109.44
872	132	135.135	137.081	152.288	109.46
873	127	135.154	137.099	152.302	109.48
874	127	135.172	137.118	152.317	109.5
875	135	135.19	137.136	152.331	109.519
876	129	135.208	137.154	152.346	109.539
877	135	135.226	137.172	152.36	109.559
878	126	135.245	137.19	152.374	109.579
879	126	135.263	137.209	152.389	109.599
880	118	135.281	137.227	152.403	109.618
881	118	135.299	137.245	152.418	109.638
882	120	135.317	137.263	152.432	109.658
883	120	135.335	137.281	152.446	109.678

## Sheet: Measurement Route C
Distance (m)	Measured Path Loss (dB)	Okumura-Hata Model (dB)	COST 231 Model (dB)	ECC-33 Model (dB)	Egli Model (dB)
1	120	27.2832	29.229	119.139	-8.16091
2	114	38.3244	40.2702	117.713	3.88029
3	115	44.783	46.7288	117.389	10.9239
4	119	49.3655	51.3113	117.387	15.9215
5	101	52.92	54.8658	117.516	19.7979
6	98	55.8242	57.77	117.705	22.9651
7	98	58.2797	60.2255	117.925	25.643
8	97	60.4067	62.3525	118.16	27.9627
9	100	62.2829	64.2287	118.4	30.0088
10	102	63.9612	65.907	118.642	31.8391
11	100	65.4794	67.4252	118.883	33.4948
12	99	66.8654	68.8112	119.121	35.0063
13	98	68.1404	70.0862	119.355	36.3968
14	102	69.3208	71.2666	119.585	37.6842
15	102	70.4198	72.3656	119.811	38.8827
16	103	71.4479	73.3937	120.032	40.0039
17	108	72.4136	74.3594	120.248	41.057
18	108	73.324	75.2698	120.459	42.05
19	111	74.1853	76.1311	120.666	42.9892
20	118	75.0023	76.9481	120.868	43.8803
21	118	75.7795	77.7253	121.066	44.7279
23	126	77.2286	79.1744	121.45	46.3082
24	122	77.9065	79.8523	121.636	47.0475
26	126	79.1815	81.1273	121.997	48.438
27	130	79.7827	81.7285	122.173	49.0936
28	124	80.362	82.3078	122.345	49.7254
29	125	80.921	82.8668	122.514	50.335
30	123	81.461	83.4068	122.68	50.9239
31	125	81.9833	83.9291	122.843	51.4936
32	125	82.489	84.4348	123.003	52.0451
33	125	82.9792	84.925	123.16	52.5796
34	125	83.4547	85.4005	123.315	53.0982
35	126	83.9165	85.8623	123.467	53.6018
36	126	84.3652	86.311	123.617	54.0912
37	130	84.8016	86.7475	123.764	54.5672
38	130	85.2264	87.1722	123.91	55.0304
39	128	85.6402	87.586	124.053	55.4817
40	129	86.0435	87.9893	124.193	55.9215
41	127	86.4368	88.3826	124.332	56.3504
43	133	87.1955	89.1413	124.604	57.1778
44	132	87.5617	89.5075	124.737	57.5772
45	126	87.9197	89.8655	124.868	57.9676
46	123	88.2698	90.2156	124.997	58.3494
47	123	88.6123	90.5581	125.125	58.723
48	120	88.9477	90.8935	125.251	59.0887
50	121	89.598	91.5438	125.498	59.7979
51	121	89.9134	91.8592	125.619	60.1419
52	121	90.2227	92.1685	125.739	60.4792
53	124	90.5261	92.4719	125.857	60.8101
54	124	90.8239	92.7697	125.974	61.1348
55	128	91.1162	93.062	126.09	61.4536
56	128	91.4032	93.349	126.204	61.7666
57	131	91.6851	93.6309	126.317	62.0741
58	131	91.9621	93.908	126.428	62.3762
59	129	92.2344	94.1803	126.539	62.6732
60	125	92.5022	94.448	126.648	62.9651
61	125	92.7655	94.7113	126.756	63.2523
62	128	93.0245	94.9703	126.863	63.5348
63	128	93.2793	95.2252	126.969	63.8127
65	127	93.7772	95.723	127.177	64.3556
66	127	94.0204	95.9662	127.28	64.6208
67	125	94.2599	96.2057	127.381	64.8821
68	128	94.4959	96.4417	127.482	65.1394
69	121	94.7284	96.6742	127.581	65.3931
70	124	94.9576	96.9034	127.68	65.643
71	133	95.1836	97.1294	127.778	65.8894
72	136	95.4064	97.3522	127.874	66.1324
73	138	95.6261	97.5719	127.97	66.372
74	138	95.8428	97.7886	128.065	66.6084
75	138	96.0566	98.0024	128.159	66.8415
76	135	96.2676	98.2134	128.253	67.0716
77	135	96.4758	98.4216	128.345	67.2987
78	138	96.6814	98.6272	128.437	67.5229
79	138	96.8843	98.8301	128.528	67.7442
80	134	97.0847	99.0305	128.618	67.9627
81	134	97.2825	99.2283	128.707	68.1785
83	132	97.6711	99.6169	128.884	68.6022
84	134	97.8618	99.8077	128.971	68.8103
86	130	98.2367	100.182	129.143	69.219
88	135	98.6029	100.549	129.312	69.6184
89	129	98.7829	100.729	129.396	69.8147
90	132	98.9608	100.907	129.479	70.0088
91	132	99.1368	101.083	129.561	70.2007
92	129	99.3109	101.257	129.643	70.3906
93	129	99.4831	101.429	129.724	70.5784
94	128	99.6535	101.599	129.805	70.7642
95	128	99.8221	101.768	129.885	70.948
96	132	99.9889	101.935	129.964	71.1299
97	132	100.154	102.1	130.043	71.31
98	133	100.317	102.263	130.121	71.4881
99	133	100.479	102.425	130.199	71.6645
100	132	100.639	102.585	130.276	71.8391
101	132	100.798	102.743	130.353	72.0119
102	136	100.955	102.9	130.429	72.1831
104	136	101.264	103.21	130.579	72.5204
107	131	101.717	103.663	130.801	73.0144
109	133	102.012	103.958	130.947	73.3361
110	132	102.157	104.103	131.019	73.4948
111	132	102.301	104.247	131.091	73.652
112	133	102.444	104.39	131.162	73.8078
113	133	102.586	104.532	131.233	73.9622
114	133	102.726	104.672	131.303	74.1153
116	133	103.003	104.949	131.442	74.4174
118	129	103.276	105.221	131.58	74.7144
119	130	103.41	105.356	131.648	74.861
121	130	103.676	105.621	131.783	75.1505
122	132	103.807	105.752	131.85	75.2935
123	132	103.937	105.882	131.916	75.4353
124	133	104.066	106.011	131.982	75.576
125	133	104.194	106.139	132.048	75.7155
126	133	104.321	106.266	132.114	75.8539
127	133	104.446	106.392	132.179	75.9912
128	133	104.571	106.517	132.243	76.1275
129	134	104.695	106.641	132.308	76.2627
130	134	104.818	106.764	132.372	76.3968
131	134	104.94	106.886	132.435	76.5299
132	134	105.062	107.007	132.498	76.662
133	134	105.182	107.128	132.561	76.7932
134	130	105.301	107.247	132.624	76.9233
136	130	105.537	107.483	132.748	77.1806
137	131	105.654	107.6	132.809	77.3079
139	131	105.885	107.83	132.931	77.5597
140	130	105.999	107.945	132.992	77.6842
141	130	106.112	108.058	133.052	77.8079
142	135	106.225	108.171	133.112	77.9306
143	135	106.337	108.282	133.172	78.0525
144	135	106.448	108.393	133.231	78.1736
145	133	106.558	108.504	133.29	78.2938
146	133	106.667	108.613	133.349	78.4132
147	133	106.776	108.722	133.407	78.5318
149	131	106.991	108.937	133.523	78.7665
150	130	107.098	109.044	133.581	78.8827
152	130	107.309	109.255	133.695	79.1128
153	130	107.413	109.359	133.752	79.2267
155	130	107.62	109.566	133.865	79.4524
157	132	107.824	109.77	133.976	79.6751
159	130	108.026	109.972	134.087	79.895
160	130	108.126	110.072	134.142	80.0039
162	127	108.324	110.27	134.251	80.2197
163	127	108.422	110.368	134.305	80.3266
164	127	108.519	110.465	134.359	80.4328
165	127	108.616	110.562	134.412	80.5384
166	127	108.712	110.658	134.466	80.6434
167	129	108.808	110.754	134.519	80.7477
168	129	108.903	110.849	134.572	80.8515
170	134	109.092	111.037	134.677	81.057
171	135	109.185	111.131	134.729	81.1589
172	135	109.278	111.224	134.781	81.2602
173	135	109.37	111.316	134.833	81.3609
174	132	109.462	111.408	134.885	81.4611
176	132	109.644	111.59	134.987	81.6596
177	143	109.734	111.68	135.038	81.758
178	143	109.824	111.77	135.089	81.8559
179	136	109.913	111.859	135.139	81.9532
181	136	110.09	112.036	135.24	82.1462
182	135	110.178	112.124	135.289	82.2419
183	135	110.265	112.211	135.339	82.3371
185	135	110.438	112.384	135.438	82.526
188	139	110.695	112.64	135.584	82.8054
187	130	110.61	112.556	135.536	82.7128
189	130	110.779	112.725	135.633	82.8976
190	133	110.863	112.809	135.681	82.9892
191	133	110.947	112.893	135.729	83.0804
193	133	111.113	113.059	135.825	83.2614
195	132	111.277	113.223	135.92	83.4405
196	132	111.358	113.304	135.967	83.5293
197	128	111.44	113.385	136.014	83.6177
199	128	111.6	113.546	136.107	83.7932
202	135	111.839	113.785	136.246	84.0531
203	132	111.917	113.863	136.292	84.1389
204	132	111.996	113.942	136.338	84.2243
205	135	112.074	114.019	136.383	84.3092
206	135	112.151	114.097	136.429	84.3938
208	135	112.305	114.251	136.519	84.5616
210	135	112.457	114.403	136.609	84.7279
211	135	112.533	114.479	136.653	84.8104
212	132	112.608	114.554	136.698	84.8925
214	132	112.758	114.704	136.786	85.0556
215	132	112.832	114.778	136.83	85.1366
217	132	112.98	114.926	136.918	85.2975
218	137	113.053	114.999	136.961	85.3773
220	137	113.198	115.144	137.048	85.536
221	136	113.271	115.217	137.091	85.6148
222	136	113.343	115.288	137.134	85.6932
223	136	113.414	115.36	137.177	85.7713
224	136	113.486	115.431	137.219	85.849
225	140	113.556	115.502	137.262	85.9264
226	140	113.627	115.573	137.304	86.0034
228	138	113.767	115.713	137.388	86.1565
229	136	113.837	115.783	137.43	86.2325
232	136	114.044	115.99	137.555	86.4586
233	136	114.113	116.059	137.597	86.5333
235	136	114.249	116.195	137.679	86.6818
238	132	114.451	116.397	137.801	86.9022
240	127	114.584	116.53	137.882	87.0475
241	127	114.651	116.597	137.923	87.1198
244	131	114.848	116.794	138.043	87.3347
245	130	114.913	116.859	138.083	87.4057
246	135	114.978	116.924	138.122	87.4765
248	135	115.107	117.053	138.201	87.6172
250	135	115.235	117.181	138.28	87.7567
251	135	115.298	117.244	138.319	87.826
253	133	115.425	117.371	138.397	87.9639
254	133	115.488	117.433	138.435	88.0324
256	134	115.613	117.558	138.512	88.1687
257	140	115.675	117.62	138.551	88.2364
258	140	115.736	117.682	138.589	88.3039
259	140	115.798	117.744	138.627	88.3711
260	135	115.86	117.805	138.665	88.438
262	135	115.982	117.927	138.741	88.5711
263	132	116.042	117.988	138.779	88.6373
264	132	116.103	118.049	138.816	88.7032
265	131	116.163	118.109	138.854	88.7689
266	131	116.223	118.169	138.891	88.8344
267	131	116.283	118.228	138.928	88.8995
268	128	116.342	118.288	138.966	88.9645
269	128	116.402	118.347	139.003	89.0292
270	137	116.461	118.406	139.039	89.0936
272	137	116.578	118.524	139.113	89.2218
273	133	116.637	118.582	139.15	89.2856
275	133	116.753	118.699	139.223	89.4124
276	128	116.811	118.757	139.259	89.4755
278	128	116.926	118.872	139.331	89.6009
279	133	116.983	118.929	139.367	89.6633
281	133	117.097	119.043	139.439	89.7873
283	132	117.21	119.156	139.51	89.9105
286	132	117.378	119.324	139.617	90.0937
289	129	117.544	119.49	139.722	90.275
291	127	117.654	119.6	139.792	90.3948
292	127	117.708	119.654	139.827	90.4544
294	132	117.817	119.763	139.896	90.573
295	129	117.871	119.817	139.93	90.632
297	129	117.979	119.925	139.999	90.7493
298	129	118.032	119.978	140.033	90.8077
300	129	118.139	120.085	140.101	90.9239
301	132	118.192	120.138	140.135	90.9817
302	132	118.245	120.191	140.169	91.0394
303	132	118.297	120.243	140.203	91.0968
306	127	118.454	120.4	140.304	91.2679
307	133	118.506	120.452	140.337	91.3246
308	133	118.558	120.504	140.371	91.3811
309	132	118.61	120.556	140.404	91.4374
311	132	118.713	120.658	140.47	91.5495
313	135	118.815	120.76	140.536	91.6609
314	138	118.865	120.811	140.569	91.7163
316	138	118.967	120.912	140.635	91.8266
317	132	119.017	120.963	140.667	91.8815
318	132	119.067	121.013	140.7	91.9362
319	133	119.117	121.063	140.732	91.9907
321	133	119.217	121.163	140.797	92.0993
322	127	119.266	121.212	140.829	92.1533
323	132	119.316	121.261	140.861	92.2072
324	132	119.365	121.311	140.893	92.2609
325	140	119.414	121.36	140.925	92.3144
327	140	119.512	121.457	140.989	92.421
329	132	119.609	121.555	141.052	92.5269
330	134	119.657	121.603	141.084	92.5796
331	134	119.705	121.651	141.116	92.6322
332	136	119.753	121.699	141.147	92.6846
334	134	119.849	121.795	141.21	92.7889
335	137	119.897	121.843	141.241	92.8409
336	138	119.944	121.89	141.272	92.8927
337	138	119.992	121.937	141.303	92.9443
339	139	120.086	122.032	141.365	93.0471
340	139	120.133	122.078	141.396	93.0982
341	139	120.179	122.125	141.427	93.1493
342	112	120.226	122.172	141.458	93.2001
343	112	120.273	122.218	141.488	93.2509
344	117	120.319	122.265	141.519	93.3014
345	130	120.365	122.311	141.549	93.3519
346	140	120.411	122.357	141.58	93.4021
347	138	120.457	122.403	141.61	93.4523
348	135	120.503	122.449	141.641	93.5023
349	136	120.549	122.495	141.671	93.5521
350	116	120.594	122.54	141.701	93.6018
351	113	120.64	122.586	141.731	93.6514
352	116	120.685	122.631	141.761	93.7008
353	126	120.73	122.676	141.791	93.7501
354	127	120.775	122.721	141.821	93.7992
355	133	120.82	122.766	141.851	93.8482
356	133	120.865	122.811	141.881	93.8971
357	131	120.91	122.856	141.91	93.9458
358	136	120.954	122.9	141.94	93.9944
359	116	120.999	122.945	141.97	94.0429
360	136	121.043	122.989	141.999	94.0912
361	135	121.087	123.033	142.029	94.1394
362	135	121.131	123.077	142.058	94.1874
363	139	121.175	123.121	142.087	94.2354
364	139	121.219	123.165	142.117	94.2831
365	117	121.263	123.209	142.146	94.3308
366	119	121.306	123.252	142.175	94.3783
367	117	121.35	123.296	142.204	94.4257
368	117	121.393	123.339	142.233	94.473
369	134	121.436	123.382	142.262	94.5201
370	133	121.48	123.425	142.291	94.5672
371	130	121.523	123.468	142.32	94.614
372	129	121.565	123.511	142.349	94.6608
373	135	121.608	123.554	142.377	94.7074
374	132	121.651	123.597	142.406	94.754
375	132	121.693	123.639	142.435	94.8003
376	130	121.736	123.682	142.463	94.8466
377	131	121.778	123.724	142.492	94.8927
378	135	121.82	123.766	142.52	94.9388
379	130	121.862	123.808	142.548	94.9847
380	130	121.904	123.85	142.577	95.0304
381	132	121.946	123.892	142.605	95.0761
382	138	121.988	123.934	142.633	95.1216
383	138	122.03	123.975	142.661	95.167
384	138	122.071	124.017	142.689	95.2123
385	138	122.113	124.058	142.717	95.2575
386	138	122.154	124.1	142.745	95.3026
387	142	122.195	124.141	142.773	95.3475
388	138	122.236	124.182	142.801	95.3924
389	140	122.277	124.223	142.829	95.4371
390	140	122.318	124.264	142.856	95.4817
391	115	122.359	124.305	142.884	95.5262
392	112	122.4	124.345	142.912	95.5705
393	117	122.44	124.386	142.939	95.6148
338	136	120.039	121.985	141.334	92.9958
328	129	119.56	121.506	141.021	92.474
320	138	119.167	121.113	140.765	92.0451
312	137	118.764	120.71	140.503	91.6053
310	129	118.661	120.607	140.437	91.4936
305	134	118.402	120.348	140.27	91.2111
304	133	118.35	120.296	140.237	91.154
299	133	118.086	120.032	140.067	90.8659
296	131	117.925	119.871	139.965	90.6908
293	130	117.763	119.709	139.861	90.5138
290	133	117.599	119.545	139.757	90.335
288	137	117.489	119.435	139.687	90.2148
287	137	117.433	119.379	139.652	90.1544
285	132	117.322	119.268	139.581	90.0329
280	141	117.04	118.986	139.403	89.7254
277	131	116.868	118.814	139.295	89.5383
271	129	116.52	118.465	139.076	89.1579
261	139	115.921	117.866	138.703	88.5047
255	138	115.55	117.496	138.474	88.1007
252	133	115.362	117.307	138.358	87.8951
249	135	115.171	117.117	138.241	87.6871
274	133	116.695	118.641	139.186	89.3491
282	135	117.153	119.099	139.475	89.8491
284	139	117.266	119.212	139.546	89.9718
315	130	118.916	120.862	140.602	91.7715
326	128	119.463	121.409	140.957	92.3678
333	110	119.801	121.747	141.178	92.7369
395	129	122.521	124.467	142.994	95.703
398	134	122.642	124.587	143.076	95.8344
400	131	122.721	124.667	143.131	95.9215
401	136	122.761	124.707	143.158	95.9649
403	136	122.84	124.786	143.212	96.0513
404	132	122.88	124.826	143.239	96.0943
407	132	122.998	124.944	143.319	96.2229
410	132	123.115	125.061	143.399	96.3504
412	132	123.192	125.138	143.453	96.435
413	125	123.231	125.177	143.479	96.4771
415	125	123.308	125.254	143.532	96.561
417	129	123.384	125.33	143.585	96.6445
419	129	123.461	125.406	143.637	96.7276
420	130	123.499	125.444	143.663	96.7691
422	130	123.574	125.52	143.715	96.8516
423	134	123.612	125.558	143.741	96.8927
427	134	123.762	125.708	143.845	97.0562
428	130	123.799	125.745	143.871	97.0968
429	130	123.836	125.782	143.896	97.1374
430	139	123.873	125.819	143.922	97.1778
433	139	123.984	125.93	143.999	97.2986
434	130	124.021	125.967	144.024	97.3387
435	130	124.058	126.003	144.049	97.3787
437	130	124.131	126.076	144.1	97.4583
440	129	124.24	126.185	144.176	97.5772
441	132	124.276	126.222	144.201	97.6166
443	132	124.348	126.294	144.251	97.6952
445	133	124.42	126.365	144.301	97.7735
446	133	124.455	126.401	144.326	97.8125
447	133	124.491	126.437	144.351	97.8514
448	132	124.527	126.472	144.376	97.8902
451	132	124.633	126.579	144.45	98.0061
454	133	124.739	126.684	144.524	98.1213
456	127	124.809	126.754	144.573	98.1977
458	127	124.878	126.824	144.622	98.2737
459	127	124.913	126.859	144.646	98.3116
461	127	124.982	126.928	144.695	98.3871
463	131	125.051	126.997	144.743	98.4623
465	131	125.12	127.066	144.792	98.5372
466	131	125.154	127.1	144.816	98.5745
469	131	125.256	127.202	144.888	98.686
470	133	125.29	127.236	144.912	98.723
473	133	125.392	127.337	144.983	98.8335
477	132	125.526	127.472	145.078	98.9798
478	133	125.559	127.505	145.101	99.0162
479	133	125.592	127.538	145.125	99.0525
481	133	125.659	127.605	145.172	99.1249
482	135	125.692	127.638	145.195	99.161
483	135	125.725	127.671	145.219	99.197
484	135	125.758	127.704	145.242	99.2329
487	135	125.856	127.802	145.312	99.3402
488	132	125.889	127.835	145.335	99.3759
491	132	125.987	127.932	145.404	99.4823
493	132	126.051	127.997	145.451	99.553
495	130	126.116	128.062	145.496	99.6233
497	130	126.18	128.126	145.542	99.6933
498	127	126.212	128.158	145.565	99.7283
501	127	126.308	128.254	145.633	99.8326
502	128	126.34	128.285	145.656	99.8672
505	128	126.434	128.38	145.724	99.9707
507	130	126.497	128.443	145.769	100.039
509	130	126.56	128.506	145.814	100.108
512	135	126.654	128.6	145.881	100.21
514	132	126.716	128.662	145.925	100.278
515	132	126.747	128.693	145.948	100.311
516	139	126.778	128.723	145.97	100.345
519	139	126.87	128.816	146.036	100.446
523	131	126.992	128.938	146.124	100.579
525	136	127.053	128.999	146.168	100.645
527	136	127.114	129.059	146.212	100.712
528	129	127.144	129.09	146.233	100.744
530	129	127.204	129.15	146.277	100.81
532	134	127.264	129.21	146.32	100.876
534	134	127.324	129.27	146.363	100.941
535	133	127.354	129.299	146.385	100.973
538	133	127.443	129.389	146.45	101.07
540	131	127.502	129.448	146.492	101.135
542	131	127.561	129.507	146.535	101.199
545	131	127.649	129.594	146.599	101.295
546	136	127.678	129.624	146.62	101.327
547	136	127.707	129.653	146.641	101.359
549	136	127.765	129.711	146.683	101.422
552	132	127.852	129.798	146.747	101.517
553	134	127.881	129.827	146.768	101.548
555	134	127.938	129.884	146.81	101.611
556	134	127.967	129.913	146.83	101.642
559	134	128.053	129.998	146.893	101.736
562	131	128.138	130.084	146.955	101.829
564	135	128.195	130.14	146.997	101.89
565	134	128.223	130.169	147.017	101.921
567	134	128.279	130.225	147.058	101.982
568	134	128.307	130.253	147.079	102.013
569	141	128.335	130.281	147.099	102.044
570	141	128.363	130.309	147.12	102.074
571	144	128.391	130.337	147.14	102.105
572	144	128.419	130.365	147.161	102.135
573	144	128.447	130.393	147.181	102.165
575	138	128.502	130.448	147.222	102.226
576	138	128.53	130.476	147.242	102.256
578	138	128.585	130.531	147.283	102.316
580	132	128.64	130.586	147.323	102.376
582	140	128.695	130.641	147.364	102.436
583	138	128.722	130.668	147.384	102.466
584	132	128.75	130.695	147.404	102.496
585	135	128.777	130.723	147.424	102.525
586	138	128.804	130.75	147.444	102.555
587	139	128.831	130.777	147.464	102.585
588	139	128.858	130.804	147.484	102.614
589	132	128.885	130.831	147.504	102.644
590	135	128.912	130.858	147.524	102.673
591	137	128.939	130.885	147.544	102.703
593	135	128.993	130.939	147.583	102.761
592	138	128.966	130.912	147.563	102.732
594	138	129.02	130.966	147.603	102.791
595	136	129.047	130.993	147.623	102.82
596	136	129.074	131.019	147.643	102.849
598	136	129.127	131.073	147.682	102.907
600	128	129.18	131.126	147.721	102.965
601	122	129.207	131.152	147.741	102.994
602	122	129.233	131.179	147.761	103.023
605	127	129.312	131.258	147.819	103.109
606	130	129.339	131.284	147.839	103.138
607	130	129.365	131.311	147.858	103.167
608	130	129.391	131.337	147.878	103.195
610	130	129.443	131.389	147.917	103.252
612	132	129.496	131.441	147.955	103.309
613	132	129.522	131.467	147.975	103.338
615	132	129.573	131.519	148.013	103.394
617	135	129.625	131.571	148.052	103.45
618	135	129.651	131.597	148.071	103.479
620	133	129.702	131.648	148.109	103.535
621	133	129.728	131.674	148.128	103.563
623	133	129.779	131.725	148.166	103.619
624	132	129.805	131.751	148.185	103.646
626	132	129.856	131.802	148.223	103.702
627	134	129.881	131.827	148.242	103.73
629	134	129.932	131.878	148.28	103.785
630	129	129.957	131.903	148.299	103.813
631	129	129.983	131.928	148.318	103.84
632	128	130.008	131.954	148.337	103.868
634	128	130.058	132.004	148.375	103.923
635	128	130.083	132.029	148.393	103.95
636	125	130.108	132.054	148.412	103.977
637	125	130.133	132.079	148.431	104.005
638	132	130.158	132.104	148.45	104.032
640	132	130.208	132.154	148.487	104.086
641	139	130.233	132.179	148.506	104.113
643	139	130.283	132.228	148.543	104.168
644	134	130.307	132.253	148.561	104.195
646	134	130.357	132.303	148.598	104.248
647	137	130.381	132.327	148.617	104.275
649	137	130.431	132.376	148.654	104.329
650	136	130.455	132.401	148.672	104.356
653	136	130.528	132.474	148.727	104.436
654	132	130.553	132.499	148.746	104.462
655	132	130.577	132.523	148.764	104.489
656	135	130.601	132.547	148.782	104.515
658	135	130.65	132.596	148.819	104.568
659	134	130.674	132.62	148.837	104.595
661	134	130.722	132.668	148.873	104.647
662	133	130.747	132.692	148.892	104.673
665	133	130.819	132.764	148.946	104.752
666	136	130.842	132.788	148.964	104.778
668	136	130.89	132.836	149	104.83
670	133	130.938	132.884	149.036	104.882
672	133	130.985	132.931	149.072	104.934
673	136	131.009	132.955	149.09	104.96
674	136	131.033	132.978	149.108	104.985
675	135	131.056	133.002	149.126	105.011
678	135	131.127	133.073	149.179	105.088
679	141	131.15	133.096	149.197	105.114
681	141	131.197	133.143	149.232	105.165
683	127	131.244	133.19	149.268	105.216
684	127	131.267	133.213	149.285	105.241
685	129	131.291	133.236	149.303	105.267
687	129	131.337	133.283	149.338	105.317
690	131	131.406	133.352	149.391	105.393
691	131	131.429	133.375	149.409	105.418
694	131	131.498	133.444	149.461	105.493
696	133	131.544	133.49	149.496	105.543
698	133	131.59	133.536	149.531	105.593
699	133	131.613	133.559	149.548	105.618
700	128	131.636	133.581	149.565	105.643
702	128	131.681	133.627	149.6	105.693
703	127	131.704	133.65	149.617	105.717
704	127	131.726	133.672	149.635	105.742
705	132	131.749	133.695	149.652	105.767
706	132	131.772	133.717	149.669	105.791
709	127	131.839	133.785	149.721	105.865
711	126	131.884	133.83	149.755	105.914
713	126	131.929	133.875	149.789	105.963
714	126	131.951	133.897	149.806	105.987
715	126	131.973	133.919	149.823	106.011
717	124	132.018	133.964	149.857	106.06
719	123	132.062	134.008	149.891	106.108
720	130	132.084	134.03	149.908	106.132
722	130	132.129	134.074	149.942	106.181
724	135	132.173	134.118	149.976	106.229
726	135	132.217	134.162	150.01	106.277
727	135	132.238	134.184	150.027	106.3
728	138	132.26	134.206	150.043	106.324
729	138	132.282	134.228	150.06	106.348
730	137	132.304	134.25	150.077	106.372
731	137	132.326	134.272	150.094	106.396
732	135	132.348	134.293	150.11	106.42
733	134	132.369	134.315	150.127	106.443
734	134	132.391	134.337	150.144	106.467
735	133	132.413	134.359	150.16	106.491
736	136	132.434	134.38	150.177	106.514
737	132	132.456	134.402	150.194	106.538
738	133	132.478	134.423	150.21	106.561
739	133	132.499	134.445	150.227	106.585
740	133	132.521	134.467	150.244	106.608
741	133	132.542	134.488	150.26	106.632
743	140	132.585	134.531	150.293	106.679
744	143	132.607	134.552	150.31	106.702
745	135	132.628	134.574	150.326	106.725
746	135	132.649	134.595	150.343	106.749
749	137	132.713	134.659	150.392	106.818
750	129	132.735	134.68	150.408	106.842
751	129	132.756	134.702	150.425	106.865
753	137	132.798	134.744	150.458	106.911
755	136	132.84	134.786	150.49	106.957
756	136	132.862	134.807	150.506	106.98
758	136	132.904	134.849	150.539	107.026
759	141	132.925	134.87	150.555	107.049
760	134	132.946	134.891	150.572	107.072
763	134	133.008	134.954	150.62	107.14
765	133	133.05	134.996	150.652	107.186
766	135	133.071	135.017	150.669	107.208
768	135	133.112	135.058	150.701	107.254
770	133	133.154	135.1	150.733	107.299
771	130	133.174	135.12	150.749	107.321
773	130	133.216	135.162	150.781	107.366
776	134	133.277	135.223	150.829	107.434
777	130	133.298	135.244	150.845	107.456
779	130	133.339	135.285	150.877	107.501
781	133	133.38	135.326	150.908	107.545
782	133	133.4	135.346	150.924	107.567
784	135	133.441	135.387	150.956	107.612
786	143	133.481	135.427	150.987	107.656
787	143	133.502	135.447	151.003	107.678
788	144	133.522	135.468	151.019	107.7
791	144	133.582	135.528	151.066	107.766
793	136	133.623	135.568	151.098	107.81
794	136	133.643	135.589	151.113	107.832
796	136	133.683	135.629	151.144	107.876
798	138	133.723	135.669	151.176	107.919
800	138	133.763	135.708	151.207	107.963
803	134	133.822	135.768	151.253	108.028
805	134	133.862	135.808	151.284	108.071
806	134	133.882	135.827	151.3	108.092
807	135	133.901	135.847	151.315	108.114
810	135	133.961	135.906	151.362	108.178
813	132	134.019	135.965	151.408	108.243
815	131	134.059	136.004	151.438	108.285
816	133	134.078	136.024	151.454	108.307
819	133	134.137	136.082	151.5	108.37
821	138	134.175	136.121	151.53	108.413
822	138	134.195	136.141	151.545	108.434
823	139	134.214	136.16	151.56	108.455
825	139	134.253	136.199	151.591	108.497
826	139	134.272	136.218	151.606	108.518
829	135	134.33	136.276	151.651	108.581
832	140	134.387	136.333	151.697	108.644
833	139	134.407	136.352	151.712	108.665
836	139	134.464	136.41	151.757	108.727
838	139	134.502	136.448	151.787	108.769
840	139	134.54	136.486	151.817	108.81
842	139	134.578	136.523	151.847	108.852
845	127	134.634	136.58	151.891	108.913
846	126	134.653	136.599	151.906	108.934
848	126	134.691	136.637	151.936	108.975
850	123	134.728	136.674	151.965	109.016
852	123	134.766	136.712	151.995	109.057
853	126	134.784	136.73	152.01	109.077
855	126	134.822	136.768	152.039	109.118
856	126	134.84	136.786	152.054	109.138
858	126	134.878	136.823	152.083	109.179
859	129	134.896	136.842	152.098	109.199
862	129	134.952	136.897	152.142	109.259
865	129	135.007	136.953	152.186	109.32
867	132	135.044	136.99	152.215	109.36
868	134	135.062	137.008	152.23	109.38
871	134	135.117	137.063	152.273	109.44
874	130	135.172	137.118	152.317	109.5
877	127	135.226	137.172	152.36	109.559
878	126	135.245	137.19	152.374	109.579
879	126	135.263	137.209	152.389	109.599
881	126	135.299	137.245	152.418	109.638
883	129	135.335	137.281	152.446	109.678
884	127	135.353	137.299	152.461	109.697
886	127	135.389	137.335	152.489	109.736
888	132	135.425	137.371	152.518	109.776
889	132	135.443	137.389	152.532	109.795
890	133	135.461	137.407	152.547	109.815
892	133	135.497	137.442	152.575	109.854
894	128	135.532	137.478	152.603	109.893
895	128	135.55	137.496	152.618	109.912
896	128	135.568	137.514	152.632	109.931
897	128	135.586	137.531	152.646	109.951
898	128	135.603	137.549	152.66	109.97
901	135	135.656	137.602	152.703	110.028
902	138	135.674	137.62	152.717	110.047
904	138	135.709	137.655	152.745	110.086
907	138	135.762	137.708	152.787	110.143
908	133	135.78	137.726	152.801	110.163
910	133	135.815	137.761	152.829	110.201
911	140	135.832	137.778	152.843	110.22
914	140	135.885	137.83	152.885	110.277
916	138	135.919	137.865	152.913	110.315
917	140	135.937	137.883	152.927	110.334
920	140	135.989	137.935	152.968	110.391
923	139	136.041	137.987	153.01	110.447
926	144	136.092	138.038	153.051	110.504
927	139	136.11	138.055	153.065	110.522
930	139	136.161	138.107	153.107	110.578
933	136	136.212	138.158	153.148	110.634
936	138	136.264	138.209	153.189	110.69
938	138	136.298	138.243	153.216	110.727
940	138	136.331	138.277	153.243	110.764
943	140	136.382	138.328	153.284	110.82
945	143	136.416	138.362	153.311	110.856
947	143	136.45	138.395	153.339	110.893
948	136	136.466	138.412	153.352	110.911
950	136	136.5	138.446	153.379	110.948
952	142	136.534	138.479	153.406	110.985
954	142	136.567	138.513	153.433	111.021
957	139	136.617	138.563	153.473	111.076
958	142	136.634	138.579	153.487	111.094
961	142	136.683	138.629	153.527	111.148
962	137	136.7	138.646	153.541	111.166
964	137	136.733	138.679	153.567	111.202
967	136	136.783	138.728	153.607	111.256
969	144	136.815	138.761	153.634	111.292
970	144	136.832	138.778	153.647	111.31
971	144	136.848	138.794	153.66	111.328
974	141	136.897	138.843	153.7	111.381
975	139	136.914	138.86	153.713	111.399
977	139	136.946	138.892	153.74	111.435
981	139	137.012	138.957	153.793	111.506
983	141	137.044	138.99	153.819	111.541
986	138	137.093	139.038	153.858	111.594
988	138	137.125	139.071	153.884	111.629
989	138	137.141	139.087	153.898	111.647
990	112	137.157	139.103	153.911	111.664
992	112	137.189	139.135	153.937	111.7
993	112	137.205	139.151	153.95	111.717
994	112	137.221	139.167	153.963	111.735
996	112	137.253	139.199	153.989	111.769
1000	138	137.317	139.263	154.041	111.839
1001	139	137.333	139.279	154.054	111.856
1002	139	137.349	139.295	154.067	111.874
1003	139	137.365	139.311	154.079	111.891
1005	135	137.397	139.342	154.105	111.926
1006	135	137.412	139.358	154.118	111.943
1008	135	137.444	139.39	154.144	111.978
1010	135	137.476	139.421	154.17	112.012
1013	128	137.523	139.469	154.208	112.063
1014	125	137.539	139.484	154.221	112.081
1016	125	137.57	139.516	154.247	112.115
1017	125	137.586	139.531	154.259	112.132
1019	131	137.617	139.563	154.285	112.166
1020	126	137.633	139.578	154.298	112.183
1022	126	137.664	139.61	154.323	112.217
1023	129	137.679	139.625	154.336	112.234
1025	129	137.71	139.656	154.361	112.268
1027	126	137.741	139.687	154.387	112.302
1029	126	137.772	139.718	154.412	112.336
1030	127	137.788	139.734	154.425	112.353
1032	127	137.819	139.765	154.45	112.386
1035	133	137.865	139.811	154.488	112.437
1036	132	137.88	139.826	154.5	112.453
1038	132	137.911	139.857	154.525	112.487
1039	128	137.927	139.872	154.538	112.504
1041	128	137.957	139.903	154.563	112.537
1042	130	137.972	139.918	154.576	112.554
1044	130	138.003	139.949	154.601	112.587
1046	132	138.033	139.979	154.626	112.62
1047	132	138.049	139.995	154.638	112.637
1050	135	138.094	140.04	154.675	112.687
1051	130	138.109	140.055	154.688	112.703
1053	130	138.14	140.086	154.713	112.736
1054	133	138.155	140.101	154.725	112.753
1056	133	138.185	140.131	154.75	112.786
1058	136	138.215	140.161	154.775	112.819
1059	136	138.23	140.176	154.787	112.835
1060	137	138.245	140.191	154.799	112.851
1063	137	138.29	140.236	154.836	112.9
1065	134	138.32	140.266	154.861	112.933
1066	130	138.335	140.281	154.873	112.949
1068	130	138.365	140.311	154.898	112.982
1070	127	138.395	140.341	154.922	113.014
1072	127	138.425	140.37	154.947	113.047
1075	124	138.469	140.415	154.984	113.095
1077	124	138.499	140.445	155.008	113.128
1078	127	138.513	140.459	155.02	113.144
1080	127	138.543	140.489	155.044	113.176
1082	128	138.572	140.518	155.069	113.208
1084	128	138.602	140.548	155.093	113.24
1087	128	138.646	140.592	155.129	113.288
1089	132	138.675	140.621	155.154	113.32
1090	132	138.69	140.636	155.166	113.336
1092	132	138.719	140.665	155.19	113.368
1096	134	138.777	140.723	155.238	113.432
1098	126	138.806	140.752	155.262	113.463
1099	126	138.821	140.767	155.274	113.479
1102	126	138.864	140.81	155.31	113.526
1103	133	138.879	140.824	155.322	113.542
1104	133	138.893	140.839	155.334	113.558
1107	129	138.936	140.882	155.369	113.605
1110	136	138.979	140.925	155.405	113.652
1111	137	138.994	140.94	155.417	113.668
1113	137	139.022	140.968	155.441	113.699
1115	132	139.051	140.997	155.464	113.73
1116	139	139.065	141.011	155.476	113.746
1118	139	139.094	141.04	155.5	113.777
1119	130	139.108	141.054	155.512	113.792
1121	130	139.137	141.082	155.535	113.823
1124	128	139.179	141.125	155.571	113.87
1125	127	139.193	141.139	155.582	113.885
1126	126	139.207	141.153	155.594	113.901
1127	126	139.222	141.167	155.606	113.916
1128	121	139.236	141.181	155.618	113.931
1129	121	139.25	141.196	155.629	113.947
1130	126	139.264	141.21	155.641	113.962
1131	130	139.278	141.224	155.653	113.978
1132	129	139.292	141.238	155.665	113.993
